# Supplementary material for: An analysis of P seudomonas genomic diversity in take‐all infected wheat fields reveals the lasting impact of wheat cultivars on the soil microbiota
Source: Environ Microbiol. 2015 Oct 6;17(11):4764–78. doi: 10.1111/1462-2920.13038 (PMC4832304; doi:10.1111/1462-2920.13038)
Supplement: Supplementary file 1 — Tables S1. Ordinal values for the colonisation‐associated phenotypes examined in this study. Tables S2. Ordinal values for the presence or absence of genetic loci in the 19 tested P. fluorescens genomes. Tables S3. ENA accession numbers for sequenced stains. [file EMI-17-4764-s001.xlsx]

## Sheet: Table S1
	Strain	Plant	Endosphere/ Rhizosphere	Group	Congo Red Binding (CRB)	Motility	Visible Siderophore Production (H72)	UV Fluorescent Siderophore Production (H24)	Tetracyclin resistance (TR)	Kanamycin resistance (KR)	S. coelicolor suppression (SCR)	S. venezualae suppression (SVR)	Relative growth rate (RGR)	Take All Resistance (TAR)
	1E#1	1	Endosphere	H>H	+	+	-	++	++	++	-	+	+++	++
	1E#2	1	Endosphere	H>H	+	+	-	+	-	+	-	-	-	-
	1E#15	1	Endosphere	H>H	+	++	++	+++	++	++	-	-	-	+++
	1R#17	1	Rhizosphere	H>H	-	+	-	++	++	-	+	++	+++	+
	8R#9	8	Rhizosphere	C>H	++	++	+	+++	++	++	+	-	+	+++
	8R#13	8	Rhizosphere	C>H	+	++	-	+	+++	-	+	-	+++	+
	8R#14	8	Rhizosphere	C>H	-	+	-	-	+	+	+	-	+++	+++
	8E#3	8	Endosphere	C>H	+++	+++	-	+	-	-	++	+++	+	++
	8E#6	8	Endosphere	C>H	-	++	++	+++	++	+	+	++	++	++
	22E#5	22	Endosphere	H>Xi19	+	+	-	-	+	+	+	-	+++	+++
	22E#6	22	Endosphere	H>Xi19	-	++	++	+++	++	++	+	-	+	+++
	22E#18	22	Endosphere	H>Xi19	+++	++	-	-	-	-	++	++	+++	++
	22R#11	22	Rhizosphere	H>Xi19	++	++	+	+++	++	++	-	+	+	+++
	22R#13	22	Rhizosphere	H>Xi19	+++	++	-	-	-	-	++	++	+++	++
	24E#1	24	Endosphere	C>Xi19	+++	+	+++	+++	-	-	+	+	++	++
	24E#13	24	Endosphere	C>Xi19	+++	++	-	-	+	-	++	++	+	++
	24R#17	24	Rhizosphere	C>Xi19	+	+	+++	++	-	-	+	++	++	+
	25E#4	25	Endosphere	C>Xi19	+	++	-	++	-	++	+	+++	+	+
	25R#10	25	Rhizosphere	C>Xi19	+	++	++	+++	++	++	-	+	+	+++
	25R#19	25	Rhizosphere	C>Xi19	+	+++	-	-	++	+	+	-	+	+++
	25R#14	25	Rhizosphere	C>Xi19	++	+	+	+	+	-	-	-	++	-
	28E#6	28	Endosphere	H>Xi19	++	++	++	++	++	-	+++	+++	+++	++
	28E#9	28	Endosphere	H>Xi19	+++	++	-	+	-	-	+++	+++	++	++
	30E#4	30	Endosphere	C>Xi19	++	+	+++	+++	+	-	+	-	-	+++
	30E#11	30	Endosphere	C>Xi19	+	++	-	+	-	++	++	-	+++	++
	30R#12	30	Rhizosphere	C>Xi19	+++	+++	-	+	+	-	++	++	+	++
	31E#6	31	Endosphere	H>Xi19	++	++	+	++	+++	++	+	+	++	+++
	31R#2	31	Rhizosphere	H>Xi19	+++	++	++	++	-	+	-	-	+++	++
	31R#17	31	Rhizosphere	H>Xi19	+++	+++	-	+	+	-	++	+++	-	+++
	31E#5	31	Endosphere	H>Xi19	+	+	++	+++	+	+	+	+	++	+++
	32E#9	32	Endosphere	H>H	-	++	+++	+++	-	-	-	-	+++	+
	34E#7	34	Endosphere	H>Xi19	+++	++	+	++	++	-	++	+++	++	+
	34E#13	34	Endosphere	H>Xi19	+++	++	-	-	++	+	++	+	++	+
	34R#5	34	Rhizosphere	H>Xi19	++	++	-	+	+	-	++	++	+	++
	34R#16	34	Rhizosphere	H>Xi19	+++	++	-	+	+	-	++	++	+	++
	35E#8	35	Endosphere	C>Xi19	+++	+++	+++	+++	+	-	-	+	+++	++
	35E#19	35	Endosphere	C>Xi19	+++	++	-	+	-	-	+++	+++	+	++
	35R#9	35	Rhizosphere	C>Xi19	+++	++	-	+	-	-	+++	+++	+	++
	35R#10	35	Rhizosphere	C>Xi19	+++	++	+++	+++	+	+	-	+	+++	+++
	37E#5	37	Endosphere	H>H	++	+++	+++	++	+++	+	+	+++	+	+
	37R#1	37	Rhizosphere	H>H	++	++	-	+++	++	-	-	++	++	+++
	37R#13	37	Rhizosphere	H>H	+++	+++	-	-	-	-	+++	+++	-	++
	37R#15	37	Rhizosphere	H>H	+++	+++	-	-	-	+++	+++	+++	++	++
	44R#5	44	Rhizosphere	H>H	+++	++	-	-	-	-	++	+++	+	++
	44R#15	44	Rhizosphere	H>H	+++	++	-	-	-	+	++	++	++	+
	52E#6	52	Endosphere	C>H	++	+++	+++	+++	-	-	-	+	++	-
	52E#11	52	Endosphere	C>H	++	++	++	+++	+	-	+	+++	-	+++
	52R#4	52	Rhizosphere	C>H	+++	++	-	+	-	-	+++	+++	+	+
	52R#5	52	Rhizosphere	C>H	++	+	++	+++	-	-	-	+	++	-
	58E#19	58	Endosphere	C>H	++	+	+	++	-	-	-	-	++	-
	58R#3	58	Rhizosphere	C>H	++	+++	+	+	-	+	++	++	+	+++
	58R#7	58	Rhizosphere	C>H	-	+++	+	++	+++	++	++	+++	-	+
	58R#8b	58	Rhizosphere	C>H	+++	++	-	-	-	++	+++	+++	-	++
	58R#12	58	Rhizosphere	C>H	+++	+++	+++	+++	+	+	+	+	+	++

## Sheet: Table S2
	Identifier	1 R 17	8 R 14	22 E 5	25 E 4	28 E 9	31 E 6	34 E 7	31 R 17	35 E 8	52 E 6	58 R 12	58 R 3	24 E 1	24 E 13	24 R 17	31 E 5	37 R 15	44 R 15	25 R 14
	Endosphere/ Rhizosphere	Rhizosphere	Rhizosphere	Endosphere	Endosphere	Endosphere	Endosphere	Endosphere	Rhizosphere	Endosphere	Endosphere	Rhizosphere	Rhizosphere	Endosphere	Endosphere	Rhizosphere	Endosphere	Rhizosphere	Rhizosphere	Rhizosphere
	Group	H>H	C>H	H>Xi19	C>Xi19	H>Xi19	H>Xi19	H>Xi19	H>Xi19	C>Xi19	C>H	C>H	C>H	C>Xi19	C>Xi19	C>Xi19	H>Xi19	H>H	H>H	C>Xi19
	Congo Red Binding	-	-	+	+	+++	++	+++	+++	+++	++	+++	++	+++	+++	+	+	+++	+++	++
	Motility	+	+	+	++	++	++	++	+++	+++	+++	+++	+++	+	++	+	+	+++	++	+
	Visible Siderophore Production (H72)	-	-	-	-	-	+	+	-	+++	+++	+++	+	+++	-	+++	++	-	-	+
	UV Fluorescent Siderophore Production (H24)	++	-	-	++	+	++	++	+	+++	+++	+++	+	+++	-	++	+++	-	-	+
	Tetracyclin resistance	++	+	+	-	-	+++	++	+	+	-	+	-	-	+	-	+	-	-	+
	Kanamycin resistance	-	+	+	++	-	++	-	-	-	-	+	+	-	-	-	+	+++	+	-
	S. coelicolor response	+	+	+	+	+++	+	++	++	-	-	+	++	+	++	+	+	+++	++	-
	S. venezualae response	++	-	-	+++	+++	+	+++	+++	+	+	+	++	+	++	++	+	+++	++	-
	Relative growth rate in LB	+++	+++	+++	+	++	++	++	-	+++	++	+	+	++	+	++	++	++	++	++
	Take All resistance	+	+++	+++	+	++	+++	+	+++	++	-	++	+++	++	++	+	+++	++	+	-
Exopolysaccharides	Psl EPS Synthase	2	2	2	2	2	0	1	1	2	2	2	2	2	1	2	0	2	1	1
	Wss EPS Synthase	2	2	2	0	0	0	0	0	0	0	0	0	0	0	0	0	0	0	0
	Pel EPS Synthase	0	0	0	0	0	0	0	0	2	2	2	0	2	0	2	0	0	0	0
	Cell wall biogenesis PFLU3031-42	1	1	1	2	2	2	1	2	2	2	2	2	2	2	2	2	2	2	2
	Pga operon	2	2	2	2	2	2	2	2	2	2	2	2	2	2	2	2	2	2	2
	Alginate Biosynthesis	2	2	2	2	2	2	2	2	2	2	2	2	2	2	2	2	2	2	2
Lipopolysaccharides	Cell wall biogenesis PFLU1661-8	0	0	0	0	0	0	0	0	0	0	0	0	0	0	0	0	0	0	0
	Cell wall - fuzzy spreader PFLU0475-9	1	1	2	2	2	2	2	2	1	1	1	2	1	2	1	2	2	2	0
Proteinaceous adhesins	LapA Type 1 adhesin	0	0	1	0	1	0	1	1	0	0	0	1	0	1	0	0	1	1	1
	CdrA-like adhesin	0	0	0	0	0	0	0	0	0	0	0	0	0	0	0	0	0	0	0
	BapA-D adhesin	0	0	1	1	1	2	0	1	0	0	0	1	0	1	0	2	2	2	1
	Curli fimbraie	1	1	0	0	0	0	0	1	0	0	0	0	0	0	0	0	0	0	0
Cyclic lipopeptides	Viscosin	1	1	2	2	2	1	2	2	1	1	1	2	1	2	1	1	2	2	1
	Massetolide	1	1	2	2	2	1	1	1	1	1	1	2	1	1	1	1	1	1	0
Siderophores and NRPS	Pyoverdin synthase	1	1	1	1	2	0	1	1	1	1	2	1	1	1	1	0	1	1	1
	Peptide syntetase operon 1	0	0	0	2	0	0	0	0	0	0	0	0	0	0	0	0	0	0	0
	Peptide syntetase operon 2	0	0	1	1	2	0	1	1	2	2	2	0	2	1	2	0	1	1	1
	NRPS like protein	2	2	2	2	2	2	2	2	2	2	2	2	2	2	2	2	2	2	2
	NRPS	1	1	2	2	2	1	1	2	1	1	1	2	1	2	1	1	1	2	1
	Enantio-pyochelin synthase	0	0	0	0	0	0	0	0	0	0	0	0	0	0	0	0	2	0	0
	Pseudomonine like	1	1	1	1	2	1	2	2	1	1	1	1	1	2	1	1	1	2	1
	Hemophore	2	2	2	0	0	0	0	0	2	2	2	1	2	0	2	0	0	0	0
	NRPS (generic)	0	0	0	0	0	0	1	1	1	1	0	1	1	1	1	0	2	1	1
polyketide synthase operons	PltBC	0	0	0	0	0	0	0	0	0	0	0	0	0	0	0	0	1	0	0
	RzxA-F	0	0	0	0	0	0	0	0	0	0	0	0	0	0	0	0	0	0	0
Antibiotics (other)	Rhizoxin (Rhi operon, Burkholderia)	0	0	0	0	0	0	0	0	0	0	0	0	0	0	0	0	0	0	0
	dialkylrecorsinol (HPR)	0	0	0	0	0	0	0	0	0	0	0	0	0	0	0	0	0	0	0
	Pyoluteorin	0	0	0	0	0	0	0	0	0	0	0	0	0	0	0	0	0	0	0
	Phloroglucinols/DAPG (Phl)	0	0	0	0	0	0	0	0	0	0	0	0	0	0	0	0	0	0	0
	Pyrrolnitrin	0	0	0	0	0	0	0	0	0	0	0	0	0	0	0	0	0	0	0
	Hydrogen cyanide	1	0	2	0	0	0	0	0	1	1	1	2	1	0	1	0	0	0	0
	Phenazine synthase	2	2	2	2	2	2	2	2	1	2	2	2	2	2	2	2	2	2	2
Motility operons	Flagellum synthesis	2	2	2	2	2	2	2	2	2	2	2	2	2	2	2	2	2	2	2
	Pili synthesis 1	2	2	2	2	2	2	2	2	2	2	2	2	2	2	2	2	2	2	2
	Pili synthesis 2	2	2	2	2	2	2	2	2	2	2	2	2	2	2	2	2	2	2	0
	Pili synthesis 3	1	1	1	1	1	1	1	1	1	1	1	1	2	1	2	1	1	1	1
	Pili synthesis 4	0	0	2	2	2	0	2	2	0	0	0	2	0	2	0	0	2	2	0
	Pili synthesis 5	2	2	2	2	2	2	2	2	2	2	2	2	2	2	2	2	2	2	2
Exoenzymes	Putative protease	1	1	1	1	1	1	1	1	1	1	1	2	1	1	1	1	1	1	2
	Putative metalloprotease	2	2	2	2	1	0	1	1	2	2	2	1	2	1	2	0	2	1	2
	Metalloprotease	2	2	2	2	2	2	2	2	2	2	2	2	2	2	2	2	2	2	2
	Putative DNA-binding/iron metalloprotein/AP endonuclease	2	2	2	2	2	2	2	2	2	2	2	2	2	2	2	2	2	2	2
	Pectate lyase	2	2	1	0	0	0	1	0	1	1	1	1	1	1	1	0	1	1	0
	Chitinase	0	0	0	0	0	0	0	0	0	0	0	0	0	0	0	0	0	0	2
	AprA	2	2	2	2	2	2	2	2	2	2	2	2	2	2	2	2	2	2	2
Plant bacterial communication	IAA (Auxin) Biosynthesis	0	0	0	0	0	0	0	0	0	0	0	0	0	0	0	0	0	0	0
	IAA (Auxin) Catabolism	0	0	2	2	2	2	2	2	2	2	2	2	2	2	2	2	0	2	2
	PAA Catabolism	0	0	0	0	0	0	0	0	0	0	0	0	0	0	0	0	0	0	0
	ACC Deaminase	2	2	1	1	1	1	1	1	1	1	1	1	1	1	1	1	1	1	1
	2-3-Butanediol biosynthesis	1	1	1	1	1	1	1	1	1	1	1	1	1	1	1	1	1	1	1
	Acetoin Catabolism 1	2	2	1	0	0	1	2	0	2	2	2	0	2	0	2	1	0	0	0
	Acetoin Catabolism 2	2	2	1	1	1	1	1	1	2	2	2	1	2	1	2	1	1	1	2
Secretion systems	Type II Secretion system	2	2	2	0	0	2	0	0	2	2	2	0	2	0	2	2	0	0	2
	Type III Secretion system	2	2	2	1	1	0	1	1	2	0	0	1	2	1	2	0	2	1	2
	Type VI Secretion system	2	2	2	2	2	1	2	2	1	1	2	2	2	2	2	1	2	2	1
Toxins	FitD	0	0	0	0	0	0	0	0	0	0	0	0	0	0	0	0	0	0	0
	Tc complexes	0	0	1	2	1	1	1	1	0	0	0	0	0	1	0	1	1	2	0
Bacteriocins	Pyocin S1/2/AP41-like	0	0	1	0	0	1	2	0	0	0	0	0	0	2	0	1	0	2	0
	LlpA	0	0	2	0	0	0	0	0	0	0	0	0	0	0	0	0	0	0	0
	Microcin B17-like	0	0	2	0	0	0	0	0	0	0	0	0	0	0	0	0	0	0	0
	Colicin V	2	2	2	2	2	2	2	2	2	2	2	2	2	2	2	2	2	2	2

## Sheet: Table S3
			ENA Accession numbers for sequenced strains
			ASSEMBLY_NAME | STUDY_ID | SAMPLE_ID| CONTIG_ACC | SCAFFOLD_ACC |
		8 R 14	PSEFL294_LIB5395 | PRJEB9508 | ERS742501 | CVTH01000001-CVTH01000093 |
		35 E 8	PSEFL294_LIB5408 | PRJEB9508 | ERS742512 | CVTQ01000001-CVTQ01000029 |
		24 E 13	PSEFL294_LIB5398 | PRJEB9508 | ERS742504 | CVTO01000001-CVTO01000165 |
		24 R 17	PSEFL294_LIB5399 | PRJEB9508 | ERS742505 | CVTI01000001-CVTI01000047 |
		25 E 4	PSEFL294_LIB5400 | PRJEB9508 | ERS742506 | CVTJ01000001-CVTJ01000062 |
		28 E 9	PSEFL294_LIB5402 | PRJEB9508 | ERS742507 | CVTK01000001-CVTK01000058 |
		31 E 6	PSEFL294_LIB5404 | PRJEB9508 | ERS742509 | CVTL01000001-CVTL01000049 |
		31 R 17	PSEFL294_LIB5405 | PRJEB9508 | ERS742510 | CVTN01000001-CVTN01000088 |
		44 R 15	PSEFL294_LIB5410 | PRJEB9508 | ERS742514 | CVTU01000001-CVTU01000122 |
		22 E 5	PSEFL294_LIB5396 | PRJEB9508 | ERS742502 | CVTW01000001-CVTW01001213 |
		1 R 17	PSEFL294_LIB5397 | PRJEB9508 | ERS742503 | CVTG01000001-CVTG01000040 |
		31 E 5	PSEFL294_LIB5403 | PRJEB9508 | ERS742508 | CVTM01000001-CVTM01000050 |
		34 E 7	PSEFL294_LIB5407 | PRJEB9508 | ERS742511 | CVTX01000001-CVTX01000197 |
		37 R 15	PSEFL294_LIB5409 | PRJEB9508 | ERS742513 | CVTV01000001-CVTV01000062 |
		25 R 14	PSEFL294_LIB5742 | PRJEB9508 | ERS742518 | CVTS01000001-CVTS01000069 |
		52 E 6	PSEFL294_LIB5411 | PRJEB9508 | ERS742515 | CVTR01000001-CVTR01000049 |
		58 R 12	PSEFL294_LIB5412 | PRJEB9508 | ERS742516 | CVTP01000001-CVTP01000028 |
		58 R 3	PSEFL294_LIB5413 | PRJEB9508 | ERS742517 | CVTT01000001-CVTT01000088 |
